# Supplementary material for: A Dietary Supplement in the Management of Patients with Lumbar Osteochondrosis: A Randomized, Double-Blinded, Placebo-Controlled Study
Source: Nutrients. 2024 Aug 14;16(16):2695. doi: 10.3390/nu16162695 (PMC11357631; doi:10.3390/nu16162695)
Supplement: Supplementary file 1 [file nutrients-16-02695-s001.zip]

Archive with 1 entries (1 files):
- nutrients-3131170-supplementary.pdf
